# Supplementary material for: Identification of Rice Transcription Factors Associated with Drought Tolerance Using the Ecotilling Method
Source: PLoS One. 2012 Feb 13;7(2):e30765. doi: 10.1371/journal.pone.0030765 (PMC3278407; doi:10.1371/journal.pone.0030765)
Supplement: Table S1 — Grain yield and biomass per plant of 95 rice varieties under normal condition and drought condition. (XLSX) [file pone.0030765.s001.xlsx]

## Sheet: Sheet1
No.	Name	Normal condition			Drought condition
		100-grain weight (g)	grain weight per plant (g)	biological yield per plant (g)	100-grain Weight (g)	grain weight per plant (g)	biological yield per plant (g)
1	IR70358-145-1-1-B	2.08	8.33203	43.2305	2.085	20.8532	46.3712
2	Wujianneitiangu	1.925	19.87	36.815	1.8	12.41	24.385
3	KU10	2.94	13.6575	30.555	1.96	20.6425	43.0525
4	KU70-1	2.345	11.985	30.4525	1.84	9.475	37.22
5	KU104	2.06	15.005	34.445	1.9	16.3575	40.7425
6	T1095	2.425	19.635	53.04	2.2	15.53	38.9
7	YASSI	2.245	15.91	39.345	2.13	9.8675	25.4075
8	PATE BLANCMN3	2.21	13.625	29.1325	2.055	12.735	29.4875
9	BPI 9-33	1.91	22.975	49.405	1.95	13.805	34.7525
10	NEP HUONG	2.005	10.5375	21.55	1.98	9.195	19.725
11	MONOLAYA	2.42	15.465	41.235	2.025	14.4025	38.335
12	COLOMBIA1	2.635	10.325	27.6825	2.575	8.2825	32.7725
13	DINALAG	1.81	14.3975	30.0975	0.88	10.6775	26.7875
14	IAC25	1.84	9.84513	54.23	1.88	12.5427	40.5376
15	IAC47	1.865	18.82	36.86	1.82	19.8875	41.655
16	IAC1131	2.635	12.9075	24.7875	2.72	14.9925	31.1825
17	IAC5100	2.415	16.985	32.9625	2.585	10.7775	29.3725
18	SILEWAH	3.1	13.0875	32.1025	2.33	6.4475	42.705
19	CHOKOTO14	3.19	15.805	39.535	2.075	13.1575	39.5
20	IAC10	1.705	19.3875	35.0775	1.87	15.1375	29.9025
21	IPEACO162	1.725	19.665	38.6525	2.3	12.15	25.5075
22	NORIN24	2.065	14.16	28.585	2.035	16.2525	30.7825
23	MRC 172-9	2.105	17.285	33.36	1.95	13.1825	25.1325
24	IRAT10	2.425	29.8575	73.77	2.225	25.7075	69.9775
25	IRAT13	3.145	15.7	61.29	2.795	13.8541	59.02
26	AUS454	2.44	12.64	30.915	2.945	9.655	22.3025
27	IR43	1.96	21.77	45.3325	2.04	24.495	50.145
28	IRAT106	2.295	9.6275	32.26	1.68	2.495	12.345
29	MILTEX	2.295	21.6275	45.1325	2.185	15.9525	34.8675
30	IR10781-75-3-2-2	2.075	19.22	38.835	2.085	13.4	29.31
31	IAC165	2.015	16.385	31.895	1.92	13.6775	28.15
32	MILT1444	2.21	18.355	40.9025	2.075	14.6625	35.6825
33	SINALOA A68	2.465	8.915	23.335	2.43	5.2	22.57
34	BLUE BELLE	2.39	10.5	24.91	2.355	8.4125	21.6775
35	IR11248-148-3-2-3-3	3.24	8.6625	20.575	3.27	7.0125	19.145
36	IAC 164	1.89	20.1475	41.0925	2.28	22.3325	47.06
37	GAMA 318	2.465	8.915	23.335	2.43	5.2	22.57
38	KN96	2.635	9.6475	19.355	2.52	8.875	18.1625
39	KN361-1-8-6	2.935	9.595	26.7875	2.88	6.93	24.1075
40	ITA 117	1.865	13.295	31.9325	1.91	16.905	35.35
41	CICA 4	2.885	8.5025	31.225	3.055	12.3625	41.35
42	IR3880-10	2.555	27.46	63.42	2.36	19.375	47.035
43	IR5931-110-1	1.975	17.245	43.2275	1.67	23.62	67.49
44	IR65907-116-1-B	2.565	11.9275	24.3825	2.45	8.07	17.04
45	IR10198-66-2	2.98	20.0375	43.4825	2.765	22.795	52.135
46	IR7790-18-1-2	2.685	9.3825	22.005	2.57	6.1675	18.095
47	IR6115-1-1-1	2.815	8.465	20.425	2.71	6.8625	16.62
48	IR388010	2.575	6.2275	19.5475	1.765	5.68	25.34
49	IR2061-522-6-9	2.935	10.86	19.6575	3.17	7.16	14.9075
50	MIFOR6-2	2.825	19.99	40.97	2.85	12.3475	25.2225
51	TKM6	2.625	5.4475	12.5225	2.51	10.21	22.81
52	IR53236-275-1	1.77	17.1175	37.4925	1.905	17.78	34.89
53	AZUCNEA	1.71	22.5325	54.625	1.63	12.9975	31.7
54	C21	2.475	10.005	24.17	2.515	8.12	19.6325
55	DULAR	1.845	16.79	35.9425	1.79	17.43	37.645
56	SALAK	1.93	17.325	34.2825	1.875	10.7625	20.71
57	PR325	1.745	16.6275	32.35	1.725	16.2425	31.5475
58	PR403	2.05	15.48	40.53	1.915	10.415	26.6925
59	RIKUTO NORIN21	2.24	22.96	59.945	1.96	8.38	50.23
60	PRATAO	2.29	12.8475	30.4475	2.305	15.3475	32.015
61	EMATA YIN	2.045	14.005	29.0775	2.08	12.5575	25.8125
62	IR66417-18-1-1-1	3.01	6.045	13.68	3.305	9.6025	33.065
63	IGUAPE CATETO	2.695	12.365	29.3625	2.71	8.99	27.6175
64	DJAUB	2.55	6.8825	15.0463	2.17	5.39043	13.805
65	UVS	2.72	11.5125	26.05	2.57	13.6925	31.7475
66	LAMBAYEQUE1	1.725	22.295	49.69	1.58	18.25	38.48
67	IR30358-084-1-1	2.105	19.16	41.0925	1.72	7.455	28.6
68	TRES MESES	1.765	19.3275	47.5025	1.985	17.675	39.4025
69	PEROLA	2.115	12.0675	25.2275	1.64	15.71	33.145
70	IAC9	3.24	6.07091	12.8427	2.99	3.49	6.38667
71	DNJ171	2.98	6.2075	19.335	21.81	13.48	15.4175
72	CTG680	2.64	18.5825	45.2	2.695	11.495	29.445
73	AMARELO	2.405	28.125	68.1275	2.44	15.2775	59.91
74	MIGA	2.425	4.7825	20.98	2.52	16.8625	56.9
75	BENGUE	1.995	9.97	18.4175	1.955	9.3525	17.4625
76	BLCO.BRANCO	2.1	9.165	21.67	2.595	8.8975	21.4075
77	CARTUNA	2.75	15.1825	35.8025	1.335	3.8375	22.5075
78	IR57902-49-1-2-B	2.5	20.38	46.0575	2.325	9.945	25.7175
79	IR68704-145-1-1-B	2.71	5.88	13.85	2.865	6.765	17.815
80	IR55423-01	2.985	9.895	28.685	3.03	6.45	23.4875
81	Chaojihandao2-9	2.74	29.7225	45	2.55	24.9425	27.3875
82	CU3069	2.55	10.2775	29.4875	2.53	8.025	23.9025
83	Liuhuangzhan	2.68	11.9225	27.9825	1.99	5.205	16.4675
84	Qingsizhan1	2.515	5.0175	11.225	2.38	6.1075	13.44
85	IR65251-19-1-B	2.2	10.7075	29.9075	2.23	4.6125	18.6
86	CEIA64-S64-4	2.02	4.8425	12.02	1.975	2.7775	7.6525
87	Qingsizhan	2.86	18.61	43.6625	2.52	12.14	31.85
88	Guisanzhan	2.495	10.47	23.355	2.29	12.1725	27.7075
89	Shuangguizhan	2.935	13.4475	34.24	2.275	11.425	37.305
90	Zhongerzhan	2.35	32.38	66.665	2.46	26.26	52.5675
91	PRATAO PRECOSE	2.085	20.935	53.145	1.77	3.81018	30.5875
92	Huhan3	2.19	12.8298	38.8209	2.115	15.059	46.1858
93	Shenshuidao1	2.215	18.4019	44.8775	1.89	4.77	37.2125
94	Shenshuidao2	2.24	22.96	59.945	1.96	8.38	50.23
95	Shenshuidao3	2.495	40.8722	23.355	2.29	12.1725	27.7075
