# Supplementary material for: Identification of Rice Transcription Factors Associated with Drought Tolerance Using the Ecotilling Method
Source: PLoS One. 2012 Feb 13;7(2):e30765. doi: 10.1371/journal.pone.0030765 (PMC3278407; doi:10.1371/journal.pone.0030765)
Supplement: Table S3 — The association analysis of drought tolerant traits with the diversity of 204 transcription factor promoters. R2 indicates the proportion of phenotypic variation against 204 transcription factors. P indicates the association analysis of drought tolerant traits with the diversity of 204 transcription factor promoters. The red font indicates the significantly associated genes. (XLSX) [file pone.0030765.s003.xlsx]

## Sheet: Sheet1
			R^2		P
Gene family	gene name	ID	DT index	DT level	DT index	DT level
	A1-1	LOC_Os01g04020	0.0334	0.0113	0.2696	0.644
	A1-3	LOC_Os01g04750	0.0154	0.009	0.2436	0.3724
	A1-4	LOC_Os01g04800	0.0361	0.1064	0.5407	0.0504
	A1-5	LOC_Os01g07120	0.0275	0.06	0.7978	0.3879
	A1-7	LOC_Os01g10370	0.0068	0.0185	0.8995	0.6599
	A1-8	LOC_Os01g12440	0.0171	0.0747	0.4706	0.034
	A1-12	LOC_Os01g54890	0.0407	0.0081	0.3127	0.875
AP2/EREBP	A1-13	LOC_Os01g58420	0.0534	0.0607	0.2232	0.1726
	A1-14	LOC_Os01g59780	0.0047	0.0221	0.9376	0.586
	A1-16	LOC_Os01g66270	0.0135	0.0363	0.5525	0.1999
	A1-17	LOC_Os01g67410	0.0149	0.0164	0.5351	0.5006
	A2-3	LOC_Os02g10760	0.002	0.0238	0.9174	0.3506
	A2-4	LOC_Os02g13710	0.1231	0.0754	0.0487	0.2489
	A2-8	LOC_Os02g32040	0.0115	0.0478	0.6028	0.1185
	A2-9	LOC_Os02g32140	0.0228	0.0464	0.9227	0.6704
	A2-11	LOC_Os02g34270	0.0649	0.289	0.3315	2.1237e-05
	A2-13	LOC_Os02g38090	0.0998	0.0484	0.1086	0.5139
	A2-14	LOC_Os02g40070	0.013	0.01	0.2965	0.3585
	A2-16	LOC_Os02g43820	0.0654	0.0495	0.1183	0.2214
	A2-17	LOC_Os02g43940	0.0227	0.0174	0.3756	0.4743
	A2-19	LOC_Os02g45420	0.0714	0.0658	0.8075	0.8482
	A2-24	LOC_Os02g54050	0.0344	0.0379	0.3865	0.3415
	A2-26	LOC_Os02g55380	0.00076276	0.0117	0.7981	0.3163
	A3-1	LOC_Os03g02650	0.0581	0.0643	0.5308	0.4629
	A3-2	LOC_Os03g05590	0.0539	0.0277	0.4475	0.7906
	A3-4	LOC_Os03g07830	0.0041	0.0141	0.8365	0.5399
	A3-6	LOC_Os03g08460	0.0246	0.0711	0.337	0.0403
	A3-14	LOC_Os03g19900	0.0268	0.0877	0.6724	0.0951
	A3-16	LOC_Os03g56050	0.0103	0.0124	0.8268	0.7826
	A3-17	LOC_Os03g60120	0.05	0.0439	0.3514	0.424
	A3-18	LOC_Os03g60430	0.0433	0.0882	0.1453	0.0179
	A3-19	LOC_Os03g64260	0.0024	0.0179	0.6432	0.2084
	A4-1	LOC_Os04g18650	0.0858	0.0069	0.02	0.7412
	A4-3	LOC_Os04g32790	0.0247	0.1197	0.3366	0.0039
	A4-4	LOC_Os04g34970	0.0165	0.1064	0.483	0.0074
	A4-5	LOC_Os04g36640	0.011	0.0017	0.3248	0.698
	A4-8	LOC_Os04g46220	0.1376	0.0255	0.0125	0.6953
	A4-10	LOC_Os04g46250	0.0271	0.00032683	0.1205	0.8656
	A4-11	LOC_Os04g46400	0.0182	0.0287	0.2041	0.1101
	A4-13	LOC_Os04g46440	0.0213	0.0667	0.762	0.2037
	A4-17	LOC_Os04g55560	0.0185	0.072	0.4465	0.0401
	A4-20	LOC_Os04g55970	0.028	0.0158	0.1146	0.2372
	A4-22	LOC_Os04g56150	0.155	0.0367	0.0085	0.5525
	A5-1	LOC_Os05g03040	0.0372	0.0606	0.6788	0.3924
	A5-4	LOC_Os05g13300	0.0917	0.0121	0.0158	0.5914
	A5-6	LOC_Os05g27930	0.0145	0.0077	0.736	0.8798
	A5-9	LOC_Os05g28350	0.0295	0.1752	0.7658	0.0056
	A6-3	LOC_Os06g06540	0.0937	0.092	0.0755	0.0808
	A6-6	LOC_Os06g08340	0.064	0.0323	0.2221	0.5879
	A6-7	LOC_Os06g09390	0.0124	0.1443	0.7815	0.0037
	A6-11	LOC_Os06g09810	0.0103	0.0479	0.6373	0.1178
	A6-14	LOC_Os06g11940	0.0033	0.0047	0.5886	0.5205
	A6-15	LOC_Os06g23050	0.0123	0.0584	0.2984	0.0216
	A6-16	LOC_Os06g36000	0.0027	0.0018	0.6291	0.6933
	A6-17	LOC_Os06g40150	0.0405	0.0803	0.0569	0.0068
	A6-19	LOC_Os06g43220	0.0075	0.0093	0.4179	0.3647
	A6-20	LOC_Os06g44750	0.0411	0.0904	0.7386	0.2406
	A7-2	LOC_Os07g10410	0.0059	0.0425	0.9153	0.2887
	A7-4	LOC_Os07g13170	0.4309	0.0325	7.0003e-10	0.584
	A7-6	LOC_Os07g22730	0.005	0.0043	0.5053	0.5374
	A7-8	LOC_Os07g38750	0.0062	0.163	0.9707	0.0044
	A7-9	LOC_Os07g42510	0.0098	0.0895	0.3517	0.0041
	A7-11	LOC_Os07g47790	0.0036	0.0373	0.5712	0.068
	A8-2	LOC_Os08g07700	0.1077	0.0733	0.331	0.6282
	A8-6	LOC_Os08g35240	0.0011	0.0048	0.7666	0.5282
	A8-10	LOC_Os08g43200	0.0399	0.235	0.0587	1.2657e-06
	A9-6	LOC_Os09g25600	0.0104	0.0217	0.9287	0.7654
	A9-13	LOC_Os09g35030	0.0565	0.1684	0.1732	0.0012
	A9-15	LOC_Os09g39850	0.012	0.0398	0.9053	0.485
	A10-5	LOC_Os10g38000	0.00023528	0.0037	0.8878	0.5737
	A11-1	LOC_Os11g03540	0.0309	0.0047	0.0969	0.5187
	A11-3	LOC_Os11g13840	0.0274	0.1043	0.669	0.0526
Alfin-like	Al1	LOC_Os01g66420	0.0416	0.0494	0.1605	0.1129
	Al4	LOC_Os03g60390	0.0021	0.0078	0.9105	0.7118
	Al6	LOC_Os05g07040	0.0659	0.0312	0.1195	0.4378
	Al8	LOC_Os07g12910	0.0436	0.0265	0.4329	0.6824
	Al10	LOC_Os07g41740	0.01	0.0192	0.8349	0.646
	Al11	LOC_Os11g14010	0.2021	0.1449	0.0006363	0.0092
ARR	AR3	LOC_Os02g55320	0.002	0.0691	0.9173	0.047
	AR4	LOC_Os03g12350	0.0377	0.0186	0.394	0.6908
	AR10	LOC_Os05g32890	0.0365	0.0474	0.5233	0.3816
	AR-8	LOC_Os04g28130	0.0696	0.0013	0.0119	0.7375
	AR11	LOC_Os06g08440	0.0099	0.064	0.8433	0.1395
	AR12	LOC_Os06g43910	0.0515	0.0739	0.0312	0.0095
C2C2-CO-like	C2-3	LOC_Os02g49230	0.0084	0.00069407	0.3884	0.8052
	C2-9	LOC_Os03g22770	0.0175	0.0024	0.2137	0.6483
	C2-10	LOC_Os03g50310	5.9581e-05	0.0681	0.9424	0.0129
	C2-14	LOC_Os06g15330	0.0086	0.0284	0.863	0.4809
	C2-19	LOC_Os07g47140	0.0027	0.0224	0.6239	0.159
	C2-20	LOC_Os08g15050	0.0075	0.03	0.7207	0.2659
	C2-22	LOC_Os09g06464	5.4464e-06	0.0084	0.9826	0.3891
CAMTA	CA1	LOC_Os01g69910	0.0017	0.0127	0.9286	0.5725
	CA3	LOC_Os03g09100	0.0205	0.0332	0.1803	0.0872
	CA4	LOC_Os04g31900	5.8513e-05	0.0219	0.9429	0.1639
	CA5	LOC_Os07g30774	0.021	0.0959	0.6062	0.033
	CA7	LOC_Os10g22950	0.0268	0.0527	0.9412	0.7107
C2C2-YABBY	C2A5	LOC_Os03g44710	0.0217	0.0572	0.7558	0.2803
	C2A12	LOC_Os10g36420	0.0074	0.0309	0.7248	0.2553
	C2A13	LOC_Os12g42610	0.00070082	0.0751	0.9699	0.0333
DBP	DB2	LOC_Os02g55560	0.0401	0.00099889	0.0581	0.7673
	DB5	LOC_Os06g39600	0.0192	0.0334	0.7951	0.5709
	DB7	LOC_Os10g39540	0.0209	0.065	0.4061	0.0574
EIL	EI5	LOC_Os04g38400	0.1182	0.0416	0.0122	0.2985
	EI6	LOC_Os07g48630	0.0371	0.0021	0.0684	0.6704
G2-like	G2-3	LOC_Os01g62660	0.0257	6.9797e-06	0.3711	0.9997
	G2-5	LOC_Os01g67770	0.0376	0.0053	0.1913	0.7951
	G2-7	LOC_Os02g04640	0.1705	0.0034	0.001	0.9612
	G2-12	LOC_Os02g45080	0.0057	0.0068	0.9414	0.9263
	G2-13	LOC_Os02g46940	0.0241	0.1144	0.5496	0.0146
	G2-15	LOC_Os03g03760	0.0105	0.0143	0.8242	0.7452
	G2-16	LOC_Os03g20900	0.0082	0.0173	0.6993	0.4666
	G2-17	LOC_Os03g21240	0.0219	0.0981	0.7531	0.0638
	G2-18	LOC_Os03g45194	0.0842	0.128	0.0563	0.0084
	G2-19	LOC_Os03g55590	0.0018	0.012	0.9242	0.59
	G2-20	LOC_Os03g55760	0.0209	0.0476	0.4023	0.1225
	G2-23	LOC_Os05g34110	0.0348	0.0213	0.3802	0.6011
	G2-24	LOC_Os05g40960	0.0336	0.0061	0.2248	0.7665
	G2-28	LOC_Os06g24070	0.0146	0.0864	0.7354	0.0497
	G2-29	LOC_Os06g35140	0.0184	0.0255	0.4458	0.3244
GeBP	Ge-2	LOC_Os03g25430	0.0129	0.0058	0.2858	0.4763
	Ge-4	LOC_Os07g44200	0.0733	0.0679	0.0947	0.1157
GRF	GR5	LOC_Os02g53690	0.1741	0.0207	0.00093272	0.6171
	GR6	LOC_Os03g47140	0.0017	0.0027	0.7021	0.6321
	GR8	LOC_Os04g48510	0.0381	0.2146	0.5011	0.00034624
	GR15	LOC_Os07g28430	0.0074	0.0268	0.7236	0.3061
	GR17	LOC_Os12g29980	0.0096	0.0192	0.8735	0.7002
CCAAT-HAP2	H2-1	LOC_Os02g53620	0.0018	0.035	0.927	0.2155
	H2-9	LOC_Os03g44540	0.0527	0.0543	0.2046	0.193
	H2-10	LOC_Os03g48970	0.0573	0.0725	0.1752	0.0973
	H2-13	LOC_Os07g06470	0.0083	0.0321	0.4084	0.1022
	H2-14	LOC_Os07g41720	0.0205	0.0251	0.6196	0.5373
	H2-16	LOC_Os08g09690	0.0189	0.0725	0.4654	0.0472
	H2-18	LOC_Os12g41880	0.0748	0.0088	0.0807	0.8569
	H2-20	LOC_Os12g42400	0.0019	0.0158	0.6888	0.2405
CAAT-HAP3	H3-8	LOC_Os02g49410	0.0648	0.0082	0.0538	0.6983
	H3-9	LOC_Os03g29970	0.0031	0.00059319	0.6085	0.8217
	H3-10	LOC_Os05g38820	0.0473	0.1375	0.2407	0.0051
	H3-14	LOC_Os06g17480	0.0081	0.0249	0.7026	0.3341
	H3-17	LOC_Os09g39490	0.0032	0.2252	0.8704	1.4887e-05
	H5-3	LOC_Os01g24460	0.05	0.054	0.2167	0.1862
	H5-4	LOC_Os01g39850	0.0015	0.0278	0.9877	0.4855
	H5-9	LOC_Os03g63530	0.0246	0.0417	0.1678	0.0709
CCAAT-HAP5	H5-10	LOC_Os05g23910	0.028	0.0035	0.1142	0.5773
	H5-12	LOC_Os06g45640	0.0173	0.0089	0.4708	0.6799
	H5-16	LOC_Os08g33100	0.00050013	6.5192e-05	0.8341	0.9398
	H5-17	LOC_Os08g38780	0.0014	0.0184	0.9426	0.4462
	H5-19	LOC_Os10g11580	0.0566	0.0464	0.2909	0.3988
	H5-20	LOC_Os11g34200	0.0027	0.0205	0.6286	0.1827
HSF	HS1	LOC_Os01g39020	8.9843e-05	0.019	0.9297	0.1972
	HS5	LOC_Os01g54550	0.0081	0.0343	0.7012	0.219
	HS6	LOC_Os02g13800	0.00016402	0.0042	0.9073	0.5559
	HS10	LOC_Os03g06630	0.00083809	0.0206	0.7875	0.1798
	HS13	LOC_Os03g25120	0.0583	0.0635	0.1569	0.128
	HS14	LOC_Os03g53340	0.009	0.0116	0.6741	0.6022
	HS17	LOC_Os03g58160	0.0061	0.0198	0.7679	0.4232
	HS25	LOC_Os07g44690	0.0689	0.0415	0.106	0.3043
	HS25	LOC_Os07g44690	0.0012	0.0502	0.7499	0.0336
	HS27	LOC_Os08g43334	0.0208	0.0131	0.4081	0.5704
	HS30	LOC_Os09g28354	0.1187	0.063	0.004	0.0588
LIM	LI1	LOC_Os02g42820	0.047	0.0689	0.0399	0.0124
	LI6	LOC_Os10g35930	0.0102	0.0122	0.6395	0.5868
	LI7	LOC_Os12g32620	0.0181	0.0639	0.6632	0.1263
PLATZ	PL4	LOC_Os02g09070	0.0084	0.0468	0.8679	0.2509
	PL7	LOC_Os02g46610	0.0148	0.0354	0.279	0.0925
	PL9	LOC_Os06g41930	0.0179	0.0076	0.2087	0.4143
Pseudo ARR-B	Pse5	LOC_Os07g49460	0.007	0.0189	0.4309	0.1963
RWP-RK	R2	LOC_Os01g14420	0.0109	0.0294	0.8152	0.4642
	R3	LOC_Os01g37100	0.0362	0.0325	0.4579	0.4934
	R3	LOC_Os01g37100	0.0651	0.0788	0.0547	0.0291
	R4	LOC_Os02g51090	0.00071431	0.0247	0.9047	0.485
	R7	LOC_Os04g47640	0.0585	1.6856e-07	0.0214	0.9969
	R10	LOC_Os09g37710	0.006	0.0801	0.4663	0.0068
	R13	LOC_Os12g12970	0.0121	0.0322	0.5939	0.2486
	S1	LOC_Os01g18850	0.1394	0.1011	0.0116	0.0567
	SB5	LOC_Os01g69830	0.0069	0.0056	0.4405	0.4889
	S6	LOC_Os02g04680	0.071	0.0368	0.1793	0.5265
	S10	LOC_Os02g08070	0.0177	0.0165	0.6757	0.699
	S11	LOC_Os03g6176	0.1032	0.0616	0.0595	0.2539
	S13	LOC_Os04g56170	0.0271	0.00033799	0.1203	0.8634
	S15	LOC_Os06g44860	0.0097	0.0297	0.9327	0.628
	S17	LOC_Os06g49010	0.0225	0.0499	0.371	0.1074
	S23	LOC_Os07g32170	0.0032	0.0584	0.9644	0.1571
	S26	LOC_Os08g41940	0.0311	0.0565	0.4395	0.1729
	S29	LOC_Os11g30380	0.0709	0.0194	0.0982	0.642
Sigma70-like	sig8	LOC_Os08g14450	0.0737	0.0596	0.2556	0.385
SRS	SR6	LOC_Os09g36160	0.0047	0.0029	0.5201	0.6136
TUB	T1	LOC_Os01g48370	0.0259	0.0795	0.323	0.0279
	T8	LOC_Os03g22800	0.0075	0.009	0.7186	0.675
	T12	LOC_Os05g36190	0.0114	0.0384	0.8028	0.335
	T23	LOC_Os11g06420	0.0084	0.0823	0.8655	0.0593
	T25	LOC_Os12g06630	0.0029	0.0592	0.969	0.1552
TAZ	TA6	LOC_Os04g40630	0.00039716	0.0031	0.8553	0.6122
zf-HD	zf1	LOC_Os01g44430	0.018	0.0497	0.4826	0.1295
	zf7	LOC_Os08g34010	0.0032	0.0016	0.5972	0.7065
	zf9	LOC_Os09g24810	0.0331	0.0278	0.2344	0.2956
	zf10	LOC_Os09g24820	0.0231	0.0187	0.1645	0.2097
	zf11	LOC_Os09g29130	0.0227	0.0747	0.5836	0.0872
	zf12	LOC_Os11g03420	0.0108	0.0013	0.3411	0.7365
	zf15	LOC_Os12g10630	0.0644	0.0193	0.0566	0.4311
ZIM	ZI14	LOC_Os07g42370	0.008	0.1259	0.4127	0.00080006
	ZI2	LOC_Os03g08310	0.0188	0.0342	0.4373	0.2193
	ZI23	LOC_Os10g25290	0.0317	0.0179	0.0927	0.2086
	ZI6	LOC_Os03g28940	0.00092603	0.00053465	0.7782	0.8307
